# Supplementary material for: New Coleoptera records from New Brunswick, Canada: Elateridae
Source: Zookeys. 2012 Apr 4;(179):93–113. doi: 10.3897/zookeys.179.2603 (PMC3337055; doi:10.3897/zookeys.179.2603)
Supplement: XML Treatment for Hemicrepidius memnonius [file zookeys.179.2603-treatment5.xml]

<!DOCTYPE tp:taxon-treatment
  PUBLIC "-//TaxonX//DTD Taxonomic Treatment Publishing DTD v0 20100105//EN" "tax-treatment-NSO.dtd">
<tp:taxon-treatment xmlns:tp="http://www.plazi.org/taxpub"><tp:treatment-meta><mixed-citation publication-type="journal"><person-group><name><surname>Webster</surname><given-names>Reginald P.</given-names></name><name><surname>Sweeney</surname><given-names>Jon D.</given-names></name><name><surname>DeMerchant</surname><given-names>Ian</given-names></name></person-group><article-title>New Coleoptera records from New Brunswick, Canada: Elateridae</article-title><source>Zookeys</source><day>4</day><month>4</month><year>2012</year><volume>2012</volume><issue>179</issue><fpage>93</fpage><lpage>113</lpage><pub-id pub-id-type="doi">10.3897/zookeys.179.2603</pub-id></mixed-citation></tp:treatment-meta><tp:nomenclature><tp:taxon-name>
                            <tp:taxon-name-part taxon-name-part-type="genus">Hemicrepidius</tp:taxon-name-part>
                            <tp:taxon-name-part taxon-name-part-type="species">memnonius</tp:taxon-name-part>
                        <object-id xmlns:xlink="http://www.w3.org/1999/xlink" xlink:type="simple">http://species-id.net/wiki/Hemicrepidius_memnonius</object-id>
								</tp:taxon-name><tp:taxon-authority>(Herbst, 1806)</tp:taxon-authority><xref ref-type="fig" rid="F5">Map 5</xref></tp:nomenclature><tp:treatment-sec sec-type="Material examined"><title>Material examined.</title><p><bold>New Brunswick, York Co.</bold>, Fredericton, 27.VII.1929, R. P. Gorham, (2, AFC); Charters Settlement, <named-content xmlns:xlink="http://www.w3.org/1999/xlink" content-type="dwc:verbatimCoordinates" xlink:type="simple">45.8395°N, 66.7391°W</named-content>, 1.VIII.2007, R. P. Webster, mixed forest, u.v. light (1, RWC); 15 km W of Tracy off Rt. 645, <named-content xmlns:xlink="http://www.w3.org/1999/xlink" content-type="dwc:verbatimCoordinates" xlink:type="simple">45.6848°N, 66.8821°W</named-content>, 20–29.VII.2009, 29.VII-4.VIII.2009, 11–18.VIII.2009, R. Webster &amp; M.-A. Giguère, old red pine forest, Lindgren funnel traps (8, AFC, RWC); same locality data but 13–27.VII.2010, R. Webster &amp; C. MacKay, Lindgren funnel traps (2, AFC, RWC).
                        </p></tp:treatment-sec><tp:treatment-sec sec-type="Collection and habitat data"><title>Collection and habitat data.</title><p><italic><tp:taxon-name>Hemicrepidius memnonius</tp:taxon-name></italic> was collected at an ultraviolet light in a mixed forest and from Lindgren funnel traps in an old red pine forest. Adults were captured during July and August.
                        </p></tp:treatment-sec><tp:treatment-sec sec-type="Distribution"><title>Distribution in Canada and Alaska.</title><p>AB, SK, MB, ON, QC, <bold>NB</bold>, NS, PE (<xref ref-type="bibr" rid="B3">Bousquet 1991</xref>).
                        </p><fig id="F5" position="float" orientation="portrait"><label>Map 5.</label><caption><p>Collection localities in New Brunswick, Canada of <italic><tp:taxon-name>Hemicrepidius memnonius.</tp:taxon-name></italic></p></caption><graphic xmlns:xlink="http://www.w3.org/1999/xlink" xlink:href="ZooKeys-179-093-g005.jpg" position="float" orientation="portrait" xlink:type="simple"/></fig></tp:treatment-sec><ref-list><ref id="B3"><mixed-citation xmlns:xlink="http://www.w3.org/1999/xlink" xlink:type="simple"><person-group><name name-style="western"><surname>Bousquet</surname><given-names>Y</given-names></name></person-group> (<year>1991</year>)<article-title> Family Elateridae: click beetles.</article-title> In: <person-group><name name-style="western"><surname>Bousquet</surname><given-names>Y</given-names></name></person-group> (<role>Ed</role>). <issue-title>Checklist of Beetles of Canada and Alaska.</issue-title><source>Agriculture Canada, Ottawa, Ontario, Publication 1861/E, Agriculture Canada, Research Branch, Ottawa, Ontario</source>: <fpage>175</fpage>-<lpage>185</lpage>.</mixed-citation></ref></ref-list></tp:taxon-treatment>
