# Supplementary material for: New Coleoptera records from New Brunswick, Canada: Elateridae
Source: Zookeys. 2012 Apr 4;(179):93–113. doi: 10.3897/zookeys.179.2603 (PMC3337055; doi:10.3897/zookeys.179.2603)
Supplement: XML Treatment for Hypoganus sulcicollis [file zookeys.179.2603-treatment6.xml]

<!DOCTYPE tp:taxon-treatment
  PUBLIC "-//TaxonX//DTD Taxonomic Treatment Publishing DTD v0 20100105//EN" "tax-treatment-NSO.dtd">
<tp:taxon-treatment xmlns:tp="http://www.plazi.org/taxpub"><tp:treatment-meta><mixed-citation publication-type="journal"><person-group><name><surname>Webster</surname><given-names>Reginald P.</given-names></name><name><surname>Sweeney</surname><given-names>Jon D.</given-names></name><name><surname>DeMerchant</surname><given-names>Ian</given-names></name></person-group><article-title>New Coleoptera records from New Brunswick, Canada: Elateridae</article-title><source>Zookeys</source><day>4</day><month>4</month><year>2012</year><volume>2012</volume><issue>179</issue><fpage>93</fpage><lpage>113</lpage><pub-id pub-id-type="doi">10.3897/zookeys.179.2603</pub-id></mixed-citation></tp:treatment-meta><tp:nomenclature><tp:taxon-name>
                            <tp:taxon-name-part taxon-name-part-type="genus">Hypoganus</tp:taxon-name-part>
                            <tp:taxon-name-part taxon-name-part-type="species">sulcicollis</tp:taxon-name-part>
                        <object-id xmlns:xlink="http://www.w3.org/1999/xlink" xlink:type="simple">http://species-id.net/wiki/Hypoganus_sulcicollis</object-id>
								</tp:taxon-name><tp:taxon-authority>(Say, 1834)</tp:taxon-authority><xref ref-type="fig" rid="F6">Map 6</xref></tp:nomenclature><tp:treatment-sec sec-type="Material examined"><title>Material examined.</title><p><bold>New Brunswick, Carleton Co.</bold>, Jackson Falls, Bell Forest, <named-content xmlns:xlink="http://www.w3.org/1999/xlink" content-type="dwc:verbatimCoordinates" xlink:type="simple">46.2199°N, 67.7231°W</named-content>, 9.IX.2006, 6.V.2007, R. P. Webster, mature hardwood forest, under bark of fallen beech logs (2, RWC); same locality but 20–26.V.2009, R. Webster &amp; M.-A. Giguère, mature hardwood forest, Lindgren funnel trap (1, RWC). <bold>Queens Co.</bold>, Grand Lake near Scotchtown, <named-content xmlns:xlink="http://www.w3.org/1999/xlink" content-type="dwc:verbatimCoordinates" xlink:type="simple">45.8762°N, 66.1816°W</named-content>, 25.IV.2004, R. Webster &amp; M.-A. Giguère, oak and maple forest, under bark of oak (1, RWC); Cranberry Lake P.N.A., <named-content xmlns:xlink="http://www.w3.org/1999/xlink" content-type="dwc:verbatimCoordinates" xlink:type="simple">46.1125°N, 65.6075°W</named-content>, 21–27.V.2009, 10–15.VII.2009, R. Webster &amp; M.-A. Giguère, old red oak forest, Lindgren funnel traps (2, RWC); Grand Lake Meadows P.N.A., <named-content xmlns:xlink="http://www.w3.org/1999/xlink" content-type="dwc:verbatimCoordinates" xlink:type="simple">45.8227°N, 66.1209°W</named-content>, 3–21.VI.2011, 21.VI–5.VII.2011, 5–19.VII.2011, 5–17.VIII,2011, M. Roy &amp; V. Webster, old silver maple forest with <!--PageBreak-->green ash and seasonally flooded marsh, Lindgren funnel traps in forest canopy (4, NBM, RWC). <bold>Sunbury Co.</bold>, Burton near Sunpoke Lake, <named-content xmlns:xlink="http://www.w3.org/1999/xlink" content-type="dwc:verbatimCoordinates" xlink:type="simple">45.7663°N, 66.5550°W</named-content>, 20.VII.2006, R. P. Webster, oak forest, under loose bark of red oak (1, RWC).
                        </p></tp:treatment-sec><tp:treatment-sec sec-type="Collection and habitat data"><title>Collection and habitat data.</title><p><italic><tp:taxon-name>Hypoganus sulcicollis</tp:taxon-name></italic> (Say) was collected in a mature hardwood forest with American beech, sugar maple, and white ash, in a red oak and<!--PageBreak--> red maple (<italic><tp:taxon-name>Acer rubrum</tp:taxon-name></italic> L.) forest, an old silver maple (<italic><tp:taxon-name>Acer saccharinum</tp:taxon-name></italic> L.) forest, and in an old red oak forest. Adults were collected from under bark of fallen American beech, under bark of red oak, and from Lindgren funnel traps. Adults were captured during April, May, June, July, August, and September.
                        </p></tp:treatment-sec><tp:treatment-sec sec-type="Distribution"><title>Distribution in Canada and Alaska.</title><p>MB, ON, QC, <bold>NB</bold>, NS (<xref ref-type="bibr" rid="B3">Bousquet 1991</xref>; <xref ref-type="bibr" rid="B8">Majka and Johnson 2008</xref>).
                        </p><fig id="F6" position="float" orientation="portrait"><label>Map 6.</label><caption><p>Collection localities in New Brunswick, Canada of <italic><tp:taxon-name>Hypoganus sulcicollis.</tp:taxon-name></italic></p></caption><graphic xmlns:xlink="http://www.w3.org/1999/xlink" xlink:href="ZooKeys-179-093-g006.jpg" position="float" orientation="portrait" xlink:type="simple"/></fig></tp:treatment-sec><ref-list><ref id="B3"><mixed-citation xmlns:xlink="http://www.w3.org/1999/xlink" xlink:type="simple"><person-group><name name-style="western"><surname>Bousquet</surname><given-names>Y</given-names></name></person-group> (<year>1991</year>)<article-title> Family Elateridae: click beetles.</article-title> In: <person-group><name name-style="western"><surname>Bousquet</surname><given-names>Y</given-names></name></person-group> (<role>Ed</role>). <issue-title>Checklist of Beetles of Canada and Alaska.</issue-title><source>Agriculture Canada, Ottawa, Ontario, Publication 1861/E, Agriculture Canada, Research Branch, Ottawa, Ontario</source>: <fpage>175</fpage>-<lpage>185</lpage>.</mixed-citation></ref><ref id="B8"><mixed-citation xmlns:xlink="http://www.w3.org/1999/xlink" xlink:type="simple"><person-group><name name-style="western"><surname>Majka</surname><given-names>CG</given-names></name><name name-style="western"><surname>Johnson</surname><given-names>PL</given-names></name></person-group> (<year>2008</year>)<article-title> The Elateridae (Coleoptera) of the Maritime provinces of Canada: faunal composition, new records, and taxonomic changes.</article-title><source>Zootaxa </source><volume>1811</volume>: <fpage>1</fpage>-<lpage>33</lpage>.</mixed-citation></ref></ref-list></tp:taxon-treatment>
