# Supplementary material for: New Coleoptera records from New Brunswick, Canada: Elateridae
Source: Zookeys. 2012 Apr 4;(179):93–113. doi: 10.3897/zookeys.179.2603 (PMC3337055; doi:10.3897/zookeys.179.2603)
Supplement: XML Treatment for Negastrius atrosus [file zookeys.179.2603-treatment10.xml]

<!DOCTYPE tp:taxon-treatment
  PUBLIC "-//TaxonX//DTD Taxonomic Treatment Publishing DTD v0 20100105//EN" "tax-treatment-NSO.dtd">
<tp:taxon-treatment xmlns:tp="http://www.plazi.org/taxpub"><tp:treatment-meta><mixed-citation publication-type="journal"><person-group><name><surname>Webster</surname><given-names>Reginald P.</given-names></name><name><surname>Sweeney</surname><given-names>Jon D.</given-names></name><name><surname>DeMerchant</surname><given-names>Ian</given-names></name></person-group><article-title>New Coleoptera records from New Brunswick, Canada: Elateridae</article-title><source>Zookeys</source><day>4</day><month>4</month><year>2012</year><volume>2012</volume><issue>179</issue><fpage>93</fpage><lpage>113</lpage><pub-id pub-id-type="doi">10.3897/zookeys.179.2603</pub-id></mixed-citation></tp:treatment-meta><tp:nomenclature><tp:taxon-name>
                            <tp:taxon-name-part taxon-name-part-type="genus">Negastrius</tp:taxon-name-part>
                            <tp:taxon-name-part taxon-name-part-type="species">atrosus</tp:taxon-name-part>
                        <object-id xmlns:xlink="http://www.w3.org/1999/xlink" xlink:type="simple">http://species-id.net/wiki/Negastrius_atrosus</object-id>
								</tp:taxon-name><tp:taxon-authority>Wells, 1996**</tp:taxon-authority><xref ref-type="fig" rid="F10">Map 10</xref></tp:nomenclature><tp:treatment-sec sec-type="Material examined"><title>Material examined.</title><p><bold>New Brunswick, Queens Co.</bold>, Bayard, at Nerepis River, <named-content xmlns:xlink="http://www.w3.org/1999/xlink" content-type="dwc:verbatimCoordinates" xlink:type="simple">45.4426°N, 66.3280°W</named-content>, 30.V.2008, R. P. Webster, river margin, under small rocks embedded in gravel (2, RWC). <bold>Restigouche Co.</bold>, confluence of Restigouche River and Stillwater Brook, 26.VI.2000, R. Webster, F. Roy, &amp; P. Poitras, in gravel on river margin (1, RWC). <bold>York Co.</bold>, Rt. 105 at Nashwaaksis River, <named-content xmlns:xlink="http://www.w3.org/1999/xlink" content-type="dwc:verbatimCoordinates" xlink:type="simple">45.9853°N, 66.6910°W</named-content>, 9.V.2006, R. P. Webster, river margin, splashing water onto sand bar (2, RWC); 1.5 km S of Taymouth at the Nashwaak River, <named-content xmlns:xlink="http://www.w3.org/1999/xlink" content-type="dwc:verbatimCoordinates" xlink:type="simple">46.1582°N, 66.6134°W</named-content>, 15.VI.2008, R. P. Webster, on sand bar under drift material on sand (5, RWC).
                        </p></tp:treatment-sec><tp:treatment-sec sec-type="Collection and habitat data"><title>Collection and habitat data.</title><p><italic><tp:taxon-name>Negastrius atrosus</tp:taxon-name></italic> adults were collected along river margins from under small rocks, in gravel, and under drift material on sand bars. Two adults were collected by splashing water onto sand on a sand bar. Adults were collected during May and June. No details on the habitat requirements of this species were given in <xref ref-type="bibr" rid="B11">Wells (1996)</xref>. <xref ref-type="bibr" rid="B11">Wells (1996)</xref> reported that other species of <italic><tp:taxon-name>Negastrius</tp:taxon-name></italic> were associated with riparian habitats and inhabit sandy–to–rocky stream and river margins.
                        </p></tp:treatment-sec><tp:treatment-sec sec-type="Distribution"><title>Distribution in Canada and Alaska.</title><p>ON, QC, <bold>NB</bold> (<xref ref-type="bibr" rid="B11">Wells 1996</xref>).
                        </p><fig id="F10" position="float" orientation="portrait"><label>Map 10.</label><caption><p>Collection localities in New Brunswick, Canada of <italic><tp:taxon-name>Negastrius atrosus.</tp:taxon-name></italic></p></caption><graphic xmlns:xlink="http://www.w3.org/1999/xlink" xlink:href="ZooKeys-179-093-g010.jpg" position="float" orientation="portrait" xlink:type="simple"/></fig></tp:treatment-sec><ref-list><ref id="B11"><mixed-citation xmlns:xlink="http://www.w3.org/1999/xlink" xlink:type="simple"><person-group><name name-style="western"><surname>Wells</surname><given-names>SA</given-names></name></person-group> (<year>1996</year>)<article-title> Studies on Nearctic <italic>Negastrius</italic> (Coleoptera: Elateridae).</article-title><source>Great Basin Naturalist </source><volume>56</volume> (<issue>4</issue>): <fpage>308</fpage>-<lpage>318</lpage>.</mixed-citation></ref></ref-list></tp:taxon-treatment>
