# Supplementary material for: New Coleoptera records from New Brunswick, Canada: Elateridae
Source: Zookeys. 2012 Apr 4;(179):93–113. doi: 10.3897/zookeys.179.2603 (PMC3337055; doi:10.3897/zookeys.179.2603)
Supplement: XML Treatment for Paradonus pectoralis [file zookeys.179.2603-treatment11.xml]

<!DOCTYPE tp:taxon-treatment
  PUBLIC "-//TaxonX//DTD Taxonomic Treatment Publishing DTD v0 20100105//EN" "tax-treatment-NSO.dtd">
<tp:taxon-treatment xmlns:tp="http://www.plazi.org/taxpub"><tp:treatment-meta><mixed-citation publication-type="journal"><person-group><name><surname>Webster</surname><given-names>Reginald P.</given-names></name><name><surname>Sweeney</surname><given-names>Jon D.</given-names></name><name><surname>DeMerchant</surname><given-names>Ian</given-names></name></person-group><article-title>New Coleoptera records from New Brunswick, Canada: Elateridae</article-title><source>Zookeys</source><day>4</day><month>4</month><year>2012</year><volume>2012</volume><issue>179</issue><fpage>93</fpage><lpage>113</lpage><pub-id pub-id-type="doi">10.3897/zookeys.179.2603</pub-id></mixed-citation></tp:treatment-meta><tp:nomenclature><tp:taxon-name>
                            <tp:taxon-name-part taxon-name-part-type="genus">Paradonus</tp:taxon-name-part>
                            <tp:taxon-name-part taxon-name-part-type="species">pectoralis</tp:taxon-name-part>
                        <object-id xmlns:xlink="http://www.w3.org/1999/xlink" xlink:type="simple">http://species-id.net/wiki/Paradonus_pectoralis</object-id>
								</tp:taxon-name><tp:taxon-authority>(Say, 1839)</tp:taxon-authority><xref ref-type="fig" rid="F11">Map 11</xref></tp:nomenclature><tp:treatment-sec sec-type="Material examined"><title>Material examined.</title><p><bold>New Brunswick, Charlotte Co.</bold>, St. Andrews, <named-content xmlns:xlink="http://www.w3.org/1999/xlink" content-type="dwc:verbatimCoordinates" xlink:type="simple">45.0751°N, 67.0374°W</named-content>, 25.VIII.2006, R. P. Webster, sea beach, sweeping foliage (1, RWC).<!--PageBreak--> <bold>Queens Co.</bold>, Grand Lake near Scotchtown, <named-content xmlns:xlink="http://www.w3.org/1999/xlink" content-type="dwc:verbatimCoordinates" xlink:type="simple">45.8762°N, 66.1816°W</named-content>, 5.VI.2004, R. P. Webster, in gravel near shoreline of lake (2, RWC); Grand Lake at Stony Point, <named-content xmlns:xlink="http://www.w3.org/1999/xlink" content-type="dwc:verbatimCoordinates" xlink:type="simple">46.0031°N, 66.0337°W</named-content>, 17.VIII.2004, D. Sabine &amp; R. Webster, lakeshore, cobblestone beach, among cobblestones (3, RWC). <bold>York Co.</bold>, Charters Settlement, <named-content xmlns:xlink="http://www.w3.org/1999/xlink" content-type="dwc:verbatimCoordinates" xlink:type="simple">45.8395°N, 66.7391°W</named-content>, 19.VII.2005, 9.VII.2006, 17.VII.2008, R. P. Webster, mixed forest, u.v. light (3, RWC).
                        </p></tp:treatment-sec><tp:treatment-sec sec-type="Collection and habitat data"><title>Collection and habitat data.</title><p>Adults of this species were collected in gravel and among cobblestones along lakeshores, by sweeping foliage on a sea beach, and at an ultraviolet light in a mixed forest. Adults were collected during June, July, and August.</p></tp:treatment-sec><tp:treatment-sec sec-type="Distribution"><title>Distribution in Canada and Alaska.</title><p>BC, AB, SK, MB, ON, QC, <bold>NB</bold>, NS (<xref ref-type="bibr" rid="B3">Bousquet 1991</xref>).
                        </p><fig id="F11" position="float" orientation="portrait"><label>Map 11.</label><caption><p>Collection localities in New Brunswick, Canada of <italic><tp:taxon-name>Paradonus pectoralis.</tp:taxon-name></italic></p></caption><graphic xmlns:xlink="http://www.w3.org/1999/xlink" xlink:href="ZooKeys-179-093-g011.jpg" position="float" orientation="portrait" xlink:type="simple"/></fig></tp:treatment-sec><ref-list><ref id="B3"><mixed-citation xmlns:xlink="http://www.w3.org/1999/xlink" xlink:type="simple"><person-group><name name-style="western"><surname>Bousquet</surname><given-names>Y</given-names></name></person-group> (<year>1991</year>)<article-title> Family Elateridae: click beetles.</article-title> In: <person-group><name name-style="western"><surname>Bousquet</surname><given-names>Y</given-names></name></person-group> (<role>Ed</role>). <issue-title>Checklist of Beetles of Canada and Alaska.</issue-title><source>Agriculture Canada, Ottawa, Ontario, Publication 1861/E, Agriculture Canada, Research Branch, Ottawa, Ontario</source>: <fpage>175</fpage>-<lpage>185</lpage>.</mixed-citation></ref></ref-list></tp:taxon-treatment>
