# Supplementary material for: New Coleoptera records from New Brunswick, Canada: Elateridae
Source: Zookeys. 2012 Apr 4;(179):93–113. doi: 10.3897/zookeys.179.2603 (PMC3337055; doi:10.3897/zookeys.179.2603)
Supplement: XML Treatment for Agriotes pubescens [file zookeys.179.2603-treatment13.xml]

<!DOCTYPE tp:taxon-treatment
  PUBLIC "-//TaxonX//DTD Taxonomic Treatment Publishing DTD v0 20100105//EN" "tax-treatment-NSO.dtd">
<tp:taxon-treatment xmlns:tp="http://www.plazi.org/taxpub"><tp:treatment-meta><mixed-citation publication-type="journal"><person-group><name><surname>Webster</surname><given-names>Reginald P.</given-names></name><name><surname>Sweeney</surname><given-names>Jon D.</given-names></name><name><surname>DeMerchant</surname><given-names>Ian</given-names></name></person-group><article-title>New Coleoptera records from New Brunswick, Canada: Elateridae</article-title><source>Zookeys</source><day>4</day><month>4</month><year>2012</year><volume>2012</volume><issue>179</issue><fpage>93</fpage><lpage>113</lpage><pub-id pub-id-type="doi">10.3897/zookeys.179.2603</pub-id></mixed-citation></tp:treatment-meta><tp:nomenclature><tp:taxon-name>
                            <tp:taxon-name-part taxon-name-part-type="genus">Agriotes</tp:taxon-name-part>
                            <tp:taxon-name-part taxon-name-part-type="species">pubescens</tp:taxon-name-part>
                        <object-id xmlns:xlink="http://www.w3.org/1999/xlink" xlink:type="simple">http://species-id.net/wiki/Agriotes_pubescens</object-id>
								</tp:taxon-name><tp:taxon-authority>Melsheimer, 1845</tp:taxon-authority><xref ref-type="fig" rid="F13">Map 13</xref></tp:nomenclature><tp:treatment-sec sec-type="Material examined"><title>Material examined.</title><p><bold>New Brunswick, Queens Co.</bold>, Grand Lake Meadows P.N.A., <named-content xmlns:xlink="http://www.w3.org/1999/xlink" content-type="dwc:verbatimCoordinates" xlink:type="simple">45.8227°N, 66.1209°W</named-content>, 31.V–15.VI.2010, 15–29.VI.2010, R. Webster &amp; C. MacKay, old silver maple forest with green ash and seasonally flooded marsh, Lindgren funnel traps (5, AFC, RWC). <bold>Sunbury Co.</bold>, Burton near Sunpoke Lake, <named-content xmlns:xlink="http://www.w3.org/1999/xlink" content-type="dwc:verbatimCoordinates" xlink:type="simple">45.7658°N, 66.5546°W</named-content>, 20.VI.2007, R. P. Webster, red oak and red maple forest, on foliage of <italic><tp:taxon-name>Quercus rubra</tp:taxon-name></italic> (1, RWC).
                        </p></tp:treatment-sec><tp:treatment-sec sec-type="Collection and habitat data"><title>Collection and habitat data.</title><p>Adults were collected during June from Lindgren funnel traps in an old silver maple forest (swamp) and from foliage of red oak in a red oak and red maple stand. Both forest sites were near seasonally flooded marshes. <!--PageBreak--></p></tp:treatment-sec><tp:treatment-sec sec-type="Distribution"><title>Distribution in Canada and Alaska.</title><p>MB, ON, QC, <bold>NB</bold> (<xref ref-type="bibr" rid="B3">Bousquet 1991</xref>). <xref ref-type="bibr" rid="B3">Bousquet (1991)</xref> reported <italic><tp:taxon-name>Agriotes pubescens</tp:taxon-name></italic> Melsheimer from New Brunswick. <xref ref-type="bibr" rid="B8">Majka and Johnson (2008)</xref> were unable to locate voucher specimens to support the record and, thus, they removed it from the faunal list of New Brunswick. The records above establish the presence of this species in the province.
                        </p><fig id="F13" position="float" orientation="portrait"><label>Map 13.</label><caption><p>Collection localities in New Brunswick, Canada of <italic><tp:taxon-name>Agriotes pubescens.</tp:taxon-name></italic></p></caption><graphic xmlns:xlink="http://www.w3.org/1999/xlink" xlink:href="ZooKeys-179-093-g013.jpg" position="float" orientation="portrait" xlink:type="simple"/></fig></tp:treatment-sec><ref-list><ref id="B3"><mixed-citation xmlns:xlink="http://www.w3.org/1999/xlink" xlink:type="simple"><person-group><name name-style="western"><surname>Bousquet</surname><given-names>Y</given-names></name></person-group> (<year>1991</year>)<article-title> Family Elateridae: click beetles.</article-title> In: <person-group><name name-style="western"><surname>Bousquet</surname><given-names>Y</given-names></name></person-group> (<role>Ed</role>). <issue-title>Checklist of Beetles of Canada and Alaska.</issue-title><source>Agriculture Canada, Ottawa, Ontario, Publication 1861/E, Agriculture Canada, Research Branch, Ottawa, Ontario</source>: <fpage>175</fpage>-<lpage>185</lpage>.</mixed-citation></ref><ref id="B8"><mixed-citation xmlns:xlink="http://www.w3.org/1999/xlink" xlink:type="simple"><person-group><name name-style="western"><surname>Majka</surname><given-names>CG</given-names></name><name name-style="western"><surname>Johnson</surname><given-names>PL</given-names></name></person-group> (<year>2008</year>)<article-title> The Elateridae (Coleoptera) of the Maritime provinces of Canada: faunal composition, new records, and taxonomic changes.</article-title><source>Zootaxa </source><volume>1811</volume>: <fpage>1</fpage>-<lpage>33</lpage>.</mixed-citation></ref></ref-list></tp:taxon-treatment>
