# Supplementary material for: New Coleoptera records from New Brunswick, Canada: Elateridae
Source: Zookeys. 2012 Apr 4;(179):93–113. doi: 10.3897/zookeys.179.2603 (PMC3337055; doi:10.3897/zookeys.179.2603)
Supplement: XML Treatment for Ampedus oblessus [file zookeys.179.2603-treatment17.xml]

<!DOCTYPE tp:taxon-treatment
  PUBLIC "-//TaxonX//DTD Taxonomic Treatment Publishing DTD v0 20100105//EN" "tax-treatment-NSO.dtd">
<tp:taxon-treatment xmlns:tp="http://www.plazi.org/taxpub"><tp:treatment-meta><mixed-citation publication-type="journal"><person-group><name><surname>Webster</surname><given-names>Reginald P.</given-names></name><name><surname>Sweeney</surname><given-names>Jon D.</given-names></name><name><surname>DeMerchant</surname><given-names>Ian</given-names></name></person-group><article-title>New Coleoptera records from New Brunswick, Canada: Elateridae</article-title><source>Zookeys</source><day>4</day><month>4</month><year>2012</year><volume>2012</volume><issue>179</issue><fpage>93</fpage><lpage>113</lpage><pub-id pub-id-type="doi">10.3897/zookeys.179.2603</pub-id></mixed-citation></tp:treatment-meta><tp:nomenclature><tp:taxon-name>
                            <tp:taxon-name-part taxon-name-part-type="genus">Ampedus</tp:taxon-name-part>
                            <tp:taxon-name-part taxon-name-part-type="species">oblessus</tp:taxon-name-part>
                        <object-id xmlns:xlink="http://www.w3.org/1999/xlink" xlink:type="simple">http://species-id.net/wikiAmpedus_oblessus</object-id>
								</tp:taxon-name><tp:taxon-authority>(Say, 1833)</tp:taxon-authority><xref ref-type="fig" rid="F17">Map 17</xref></tp:nomenclature><tp:treatment-sec sec-type="Material examined"><title>Material examined.</title><p><bold>Additional New Brunswick records, Queens Co.</bold>, Cranberry Lake P.N.A, <named-content xmlns:xlink="http://www.w3.org/1999/xlink" content-type="dwc:verbatimCoordinates" xlink:type="simple">46.1125°N, 65.6075°W</named-content>, 5–11.VI.2009, 18–25.VI.2009, R. Webster &amp; M.-A. Giguère, old red oak forest, Lindgren funnel traps (3, AFC, RWC); same locality data and forest type, 13–25.V.2011, 25.V–7.VI.2011, 7–22.VI.2011, 29.VI–7.VII.2011, M. Roy &amp; V. Webster, Lindgren traps in forest canopy (68, AFC, CNC, NBM, RWC); Grand Lake Meadows P.N.A., <named-content xmlns:xlink="http://www.w3.org/1999/xlink" content-type="dwc:verbatimCoordinates" xlink:type="simple">45.8227°N, 66.1209°W</named-content>, 1–3.VI.2011, 3–21.VI.2011, 21.VI–5.VII.2011, 5–19.VII.2011, M. Roy &amp; V. Webster, old silver maple forest with green ash and seasonally flooded marsh, Lindgren funnel traps in forest canopy (13, AFC, NBM, RWC).
                        </p></tp:treatment-sec><tp:treatment-sec sec-type="Collection and habitat data"><title>Collection and habitat data.</title><p>Adults were captured during May, June, and July in Lindgren funnel traps in an old red oak stand and an old silver maple swamp. Most (77 out of 81) individuals were captured in traps deployed in the forest canopy (mid crown).</p></tp:treatment-sec><tp:treatment-sec sec-type="Distribution"><title>Distribution in Canada and Alaska.</title><p>AB, SK, MB, ON, QC, NB (<xref ref-type="bibr" rid="B3">Bousquet 1991</xref>). <italic><tp:taxon-name>Ampedus oblessus</tp:taxon-name></italic> (Say) was reported for New Brunswick in <xref ref-type="bibr" rid="B3">Bousquet (1991)</xref> but was not listed as a member of the fauna by <xref ref-type="bibr" rid="B8">Majka and Johnson (2008)</xref>. The above record confirms the presence of this species for the province.<!--PageBreak--><!--PageBreak-->
                        </p><fig id="F17" position="float" orientation="portrait"><label>Map 17.</label><caption><p>Collection localities in New Brunswick, Canada of <italic><tp:taxon-name>Ampedus oblessus.</tp:taxon-name></italic></p></caption><graphic xmlns:xlink="http://www.w3.org/1999/xlink" xlink:href="ZooKeys-179-093-g017.jpg" position="float" orientation="portrait" xlink:type="simple"/></fig></tp:treatment-sec><ref-list><ref id="B3"><mixed-citation xmlns:xlink="http://www.w3.org/1999/xlink" xlink:type="simple"><person-group><name name-style="western"><surname>Bousquet</surname><given-names>Y</given-names></name></person-group> (<year>1991</year>)<article-title> Family Elateridae: click beetles.</article-title> In: <person-group><name name-style="western"><surname>Bousquet</surname><given-names>Y</given-names></name></person-group> (<role>Ed</role>). <issue-title>Checklist of Beetles of Canada and Alaska.</issue-title><source>Agriculture Canada, Ottawa, Ontario, Publication 1861/E, Agriculture Canada, Research Branch, Ottawa, Ontario</source>: <fpage>175</fpage>-<lpage>185</lpage>.</mixed-citation></ref><ref id="B8"><mixed-citation xmlns:xlink="http://www.w3.org/1999/xlink" xlink:type="simple"><person-group><name name-style="western"><surname>Majka</surname><given-names>CG</given-names></name><name name-style="western"><surname>Johnson</surname><given-names>PL</given-names></name></person-group> (<year>2008</year>)<article-title> The Elateridae (Coleoptera) of the Maritime provinces of Canada: faunal composition, new records, and taxonomic changes.</article-title><source>Zootaxa </source><volume>1811</volume>: <fpage>1</fpage>-<lpage>33</lpage>.</mixed-citation></ref></ref-list></tp:taxon-treatment>
