# Supplementary material for: New Coleoptera records from New Brunswick, Canada: Elateridae
Source: Zookeys. 2012 Apr 4;(179):93–113. doi: 10.3897/zookeys.179.2603 (PMC3337055; doi:10.3897/zookeys.179.2603)
Supplement: XML Treatment for Megapenthes solitarius [file zookeys.179.2603-treatment22.xml]

<!DOCTYPE tp:taxon-treatment
  PUBLIC "-//TaxonX//DTD Taxonomic Treatment Publishing DTD v0 20100105//EN" "tax-treatment-NSO.dtd">
<tp:taxon-treatment xmlns:tp="http://www.plazi.org/taxpub"><tp:treatment-meta><mixed-citation publication-type="journal"><person-group><name><surname>Webster</surname><given-names>Reginald P.</given-names></name><name><surname>Sweeney</surname><given-names>Jon D.</given-names></name><name><surname>DeMerchant</surname><given-names>Ian</given-names></name></person-group><article-title>New Coleoptera records from New Brunswick, Canada: Elateridae</article-title><source>Zookeys</source><day>4</day><month>4</month><year>2012</year><volume>2012</volume><issue>179</issue><fpage>93</fpage><lpage>113</lpage><pub-id pub-id-type="doi">10.3897/zookeys.179.2603</pub-id></mixed-citation></tp:treatment-meta><tp:nomenclature><tp:taxon-name>
                            <tp:taxon-name-part taxon-name-part-type="genus">Megapenthes</tp:taxon-name-part>
                            <tp:taxon-name-part taxon-name-part-type="species">solitarius</tp:taxon-name-part>
                        <object-id xmlns:xlink="http://www.w3.org/1999/xlink" xlink:type="simple">http://species-id.net/wiki/Megapenthes_solitarius</object-id>
								</tp:taxon-name><tp:taxon-authority>Fall, 1934**</tp:taxon-authority><xref ref-type="fig" rid="F22">Map 22</xref></tp:nomenclature><tp:treatment-sec sec-type="Material examined"><title>Material examined. </title><p><bold>New Brunswick, Queens Co.</bold>, Cranberry Lake P.N.A, <named-content xmlns:xlink="http://www.w3.org/1999/xlink" content-type="dwc:verbatimCoordinates" xlink:type="simple">46.1125°N, 65.6075°W</named-content>, 21–27.V.2009, 5–11.VI.2009, R. Webster &amp; M.-A. Giguère, old red oak forest, Lindgren funnel traps (3, NBM, RWC); same locality data and forest type, 13–25.V.2011, 25.V–7.VI.2011, 22–29.VI.2011, M. Roy &amp; V. Webster, Lindgren funnel traps (3, RWC). <bold>Restigouche, Co.</bold>, Dionne Brook P.N.A., <named-content xmlns:xlink="http://www.w3.org/1999/xlink" content-type="dwc:verbatimCoordinates" xlink:type="simple">47.9064°N, 68.3441°W</named-content>, 30.V-15.VI.2011, 27.VI–14.VII.2011, M. Roy &amp; V. Webster, old-growth northern hardwood forest, Lindgren funnel traps (3, NBM, CNC).
                        </p></tp:treatment-sec><tp:treatment-sec sec-type="Collection and habitat data"><title>Collection and habitat data.</title><p>In Alberta, two adults of <italic><tp:taxon-name>Megapenthes solitarius</tp:taxon-name></italic> were collected in mixed boreal forests; one from a window trap, the other was flying in a forest when captured (<xref ref-type="bibr" rid="B5">Fuller 2008</xref>). In New Brunswick, adults (9 specimens) of this rare species were captured in Lindgren funnel traps in an old red oak forest and an old-growth northern hardwood forest with sugar maple and yellow birch (<italic><tp:taxon-name>Betula alleghaniensis</tp:taxon-name></italic> Britt.). Adults were captured during May, June, and July.
                        </p></tp:treatment-sec><tp:treatment-sec sec-type="Distribution"><title>Distribution in Canada and Alaska.</title><p>AB, QC, <bold>NB</bold> (<xref ref-type="bibr" rid="B3">Bousquet 1991</xref>; <xref ref-type="bibr" rid="B5">Fuller 2008</xref>).
                        </p><fig id="F22" position="float" orientation="portrait"><label>Map 22.</label><caption><p>Collection localities in New Brunswick, Canada of <italic><tp:taxon-name>Megapenthes solitarius.</tp:taxon-name></italic></p></caption><graphic xmlns:xlink="http://www.w3.org/1999/xlink" xlink:href="ZooKeys-179-093-g022.jpg" position="float" orientation="portrait" xlink:type="simple"/></fig></tp:treatment-sec><ref-list><ref id="B5"><mixed-citation xmlns:xlink="http://www.w3.org/1999/xlink" xlink:type="simple"><person-group><name name-style="western"><surname>Fuller</surname><given-names>ER</given-names></name></person-group> (<year>2008</year>)<article-title> New records of <italic>Megapenthes solitarius</italic> Fall from Alberta, Canada (Coleoptera: Elateridae).</article-title><source>The Coleopterists Bulletin </source><volume>62</volume>: <fpage>535</fpage>-<lpage>536</lpage>. doi: <ext-link ext-link-type="uri" xlink:href="http://dx.doi.org/10.1649/1076.1" xlink:type="simple">10.1649/1076.1</ext-link></mixed-citation></ref><ref id="B3"><mixed-citation xmlns:xlink="http://www.w3.org/1999/xlink" xlink:type="simple"><person-group><name name-style="western"><surname>Bousquet</surname><given-names>Y</given-names></name></person-group> (<year>1991</year>)<article-title> Family Elateridae: click beetles.</article-title> In: <person-group><name name-style="western"><surname>Bousquet</surname><given-names>Y</given-names></name></person-group> (<role>Ed</role>). <issue-title>Checklist of Beetles of Canada and Alaska.</issue-title><source>Agriculture Canada, Ottawa, Ontario, Publication 1861/E, Agriculture Canada, Research Branch, Ottawa, Ontario</source>: <fpage>175</fpage>-<lpage>185</lpage>.</mixed-citation></ref></ref-list></tp:taxon-treatment>
