# Supplementary material for: New Coleoptera records from New Brunswick, Canada: Elateridae
Source: Zookeys. 2012 Apr 4;(179):93–113. doi: 10.3897/zookeys.179.2603 (PMC3337055; doi:10.3897/zookeys.179.2603)
Supplement: XML Treatment for Melanotus leonardi [file zookeys.179.2603-treatment23.xml]

<!DOCTYPE tp:taxon-treatment
  PUBLIC "-//TaxonX//DTD Taxonomic Treatment Publishing DTD v0 20100105//EN" "tax-treatment-NSO.dtd">
<tp:taxon-treatment xmlns:tp="http://www.plazi.org/taxpub"><tp:treatment-meta><mixed-citation publication-type="journal"><person-group><name><surname>Webster</surname><given-names>Reginald P.</given-names></name><name><surname>Sweeney</surname><given-names>Jon D.</given-names></name><name><surname>DeMerchant</surname><given-names>Ian</given-names></name></person-group><article-title>New Coleoptera records from New Brunswick, Canada: Elateridae</article-title><source>Zookeys</source><day>4</day><month>4</month><year>2012</year><volume>2012</volume><issue>179</issue><fpage>93</fpage><lpage>113</lpage><pub-id pub-id-type="doi">10.3897/zookeys.179.2603</pub-id></mixed-citation></tp:treatment-meta><tp:nomenclature><tp:taxon-name>
                            <tp:taxon-name-part taxon-name-part-type="genus">Melanotus</tp:taxon-name-part>
                            <tp:taxon-name-part taxon-name-part-type="species">leonardi</tp:taxon-name-part>
                        <object-id xmlns:xlink="http://www.w3.org/1999/xlink" xlink:type="simple">http://species-id.net/wiki/Melanotus_leonardi</object-id>
								</tp:taxon-name><tp:taxon-authority>(LeConte, 1853)**</tp:taxon-authority><xref ref-type="fig" rid="F23">Map 23</xref></tp:nomenclature><tp:treatment-sec sec-type="Material examined"><title>Material examined.</title><p><bold>New Brunswick, Saint John Co.</bold>, Saint John, Taylor’s Island 12.VI.1999, R. P. Webster, sea beach, under seaweed (1, RWC).
                        </p></tp:treatment-sec><tp:treatment-sec sec-type="Collection and habitat data"><title>Collection and habitat data.</title><p>One adult was collected from under seaweed (drift material) on a sea beach during June along with many other <tp:taxon-name>Coleoptera</tp:taxon-name> species from other families.
                        </p></tp:treatment-sec><tp:treatment-sec sec-type="Distribution"><title>Distribution in Canada and Alaska.</title><p>MB, ON, QC, <bold>NB</bold> (<xref ref-type="bibr" rid="B3">Bousquet 1991</xref>).
                        </p><fig id="F23" position="float" orientation="portrait"><label>Map 23.</label><caption><p>Collection localities in New Brunswick, Canada of <italic><tp:taxon-name>Melanotus leonardi.</tp:taxon-name></italic></p></caption><graphic xmlns:xlink="http://www.w3.org/1999/xlink" xlink:href="ZooKeys-179-093-g023.jpg" position="float" orientation="portrait" xlink:type="simple"/></fig></tp:treatment-sec><ref-list><ref id="B3"><mixed-citation xmlns:xlink="http://www.w3.org/1999/xlink" xlink:type="simple"><person-group><name name-style="western"><surname>Bousquet</surname><given-names>Y</given-names></name></person-group> (<year>1991</year>)<article-title> Family Elateridae: click beetles.</article-title> In: <person-group><name name-style="western"><surname>Bousquet</surname><given-names>Y</given-names></name></person-group> (<role>Ed</role>). <issue-title>Checklist of Beetles of Canada and Alaska.</issue-title><source>Agriculture Canada, Ottawa, Ontario, Publication 1861/E, Agriculture Canada, Research Branch, Ottawa, Ontario</source>: <fpage>175</fpage>-<lpage>185</lpage>.</mixed-citation></ref></ref-list></tp:taxon-treatment>
